# Supplementary material for: The Influence of Clinical Factors and Genetic Variants of COL1A1 and TNFRSF11B on Bone Mineral Density in Postmenopausal Women
Source: Int J Mol Sci. 2025 Sep 12;26(18):8894. doi: 10.3390/ijms26188894 (PMC12470021; doi:10.3390/ijms26188894)
Supplement: Supplementary file 1 [file ijms-26-08894-s001.zip]

Archive with 1 entries (1 files):
- ijms-3845532-supplementary.pdf
